# Supplementary material for: Combining information from genome-wide association and multi-tissue gene expression studies to elucidate factors underlying genetic variation for residual feed intake in Australian Angus cattle
Source: BMC Genomics. 2019 Dec 6;20:939. doi: 10.1186/s12864-019-6270-4 (PMC6898931; doi:10.1186/s12864-019-6270-4)
Supplement: Supplementary file 1 — Additional file 1: Table S1. Mapping complete information [file 12864_2019_6270_MOESM1_ESM.xlsx]

## Sheet: Sheet1
Summary of the mapping to the Bos taurus reference genome (UMD3.3 Ensembl)
A_bulls (liver)
Sample ID	Number of reads	Reads per sample	Left read			Right read			overal read mapping rate	aligned pairs	Reads per sample	multi Alignment	discordant alignments	concordant pair alignment rate
			Mapped	% of input	multiAlignment	Mapped	% of input	multi Alignment
A054_R1_002	2645213		2372015	0.897	188998	2361406	0.893	188807	0.895	2180282		176679	54189	0.804
A066_R1_001	3154518	4030475	2599893	0.824	231896	2598707	0.824	231948	0.824	2448296	3123525	220768	46745	0.761
A066_R1_002	875957		722239	0.825	64277	716941	0.818	63974	0.821	675229		60935	13037	0.756
A068_R1_001	3239498	4809170	2825765	0.872	376793	2824615	0.872	376997	0.872	2653125	3930848	360786	48029	0.804
A068_R1_002	1569672		1368672	0.872	177350	1360660	0.867	176425	0.869	1277723		168694	23713	0.799
A069_R1_001	3244333	4798531	2934397	0.904	218269	2934314	0.904	218485	0.904	2798553	4131875	209763	33984	0.852
A069_R1_002	1554198		1405115	0.904	104339	1398263	0.9	103962	0.902	1333322		99805	16558	0.847
A071_R1_001	3245450	7130926	2980905	0.918	396607	2980743	0.918	396534	0.918	2879891	6314339	387997	39442	0.875
A071_R1_002	3139249		2882523	0.918	370273	2877773	0.917	369832	0.917	2779193		361418	37922	0.873
A071_R1_003	746227		684790	0.918	89751	679210	0.91	89067	0.914	655255		87063	8910	0.866
A078_R1_001	3246168	10869736	2955610	0.91	424850	2957614	0.911	425184	0.911	2818759	9415371	410103	55082	0.851
A078_R1_002	3179620		2893715	0.91	415023	2894157	0.91	415387	0.91	2757034		400123	54035	0.85
A078_R1_003	3102208		2825140	0.911	406592	2817110	0.908	406041	0.909	2685133		391511	52904	0.849
A078_R1_004	1341740		1221149	0.91	178185	1211982	0.903	177361	0.907	1154445		170844	22174	0.844
A081_R1_001	3245030	8106456	2863116	0.882	305083	2864191	0.883	305395	0.882	2704363	6741779	293204	41333	0.821
A081_R1_002	3199519		2823628	0.883	294765	2820588	0.882	294808	0.882	2662752		282604	39795	0.82
A081_R1_003	1661907		1465684	0.882	148380	1457264	0.877	147924	0.879	1374664		141601	20653	0.815
A083_R1_001	3263155	12447002	2993327	0.917	554657	2993560	0.917	554783	0.917	2866391	10907567	540041	38346	0.867
A083_R1_002	3167403		2903183	0.917	548779	2903170	0.917	548807	0.917	2777250		533627	36677	0.865
A083_R1_003	3220112		2955998	0.918	543171	2950422	0.916	542234	0.917	2827069		528013	36820	0.867
A083_R1_004	2796332		2563108	0.917	475703	2547222	0.911	473219	0.86	2436857		460332	31349	0.86
A086_R1_001	3297668	10287526	3008573	0.912	369313	3009073	0.912	369679	0.912	2860359	8900245	356202	46523	0.853
A086_R1_002	3245567		2959476	0.912	367542	2959814	0.912	367964	0.912	2812212		354408	46086	0.852
A086_R1_003	3181082		2901283	0.912	359896	2894465	0.91	359317	0.911	2749870		346025	45526	0.85
A086_R1_004	563209		512324	0.91	62481	504225	0.895	61814	0.902	477804		59479	7790	0.835
A087_R1_001	3254267	6389587	2976720	0.915	415137	2977178	0.915	415135	0.915	2857514	5599791	402664	43995	0.865
A087_R1_002	3133932		2866104	0.915	394258	2857301	0.912	393506	0.913	2741706		381324	42040	0.861
A087_R1_003	1388		1231	0.887	123	602	0.434	69	0.66	571		66	8	0.406
A089_R1_001	3260155	5520547	2978695	0.914	363178	2979610	0.914	363119	0.914	2836973	4793520	350499	43990	0.857
A089_R1_002	2260392		2064617	0.913	249141	2055443	0.909	248358	0.911	1956547		239385	30342	0.852
A111_R1_001	3128935	4681164	2892840	0.925	529495	2893206	0.925	529329	0.925	2785691	4160704	517973	44170	0.876
A111_R1_002	1552229		1434281	0.924	265188	1429190	0.921	264379	0.922	1375013		258555	22035	0.872
A147_R1_001	3258802	12494809	3065571	0.941	530685	3067624	0.941	530812	0.941	2969763	11360856	520049	40228	0.899
A147_R1_002	3167536		2977938	0.94	510967	2979809	0.941	510981	0.94	2882470		500087	38511	0.898
A147_R1_003	3214699		3025491	0.941	526802	3022234	0.94	526433	0.941	2927030		515958	39209	0.898
A147_R1_004	2853772		2684151	0.941	449422	2667880	0.935	447135	0.938	2581593		437487	34954	0.892
A156_R1_001	3233983	6772508	3018169	0.933	518095	3019473	0.934	517780	0.933	2920250	6103138	507278	38379	0.891
A156_R1_002	3144009		2933806	0.933	504098	2931284	0.932	503584	0.933	2833431		493210	36717	0.89
A156_R1_003	394516		367408	0.931	63244	362081	0.918	62527	0.925	349457		61153	4375	0.875
A160_R1_001	3261672	7392629	2856689	0.876	432841	2855775	0.876	433029	0.876	2724026	6160652	418705	49911	0.82
A160_R1_002	3148324		2756754	0.876	410578	2751111	0.874	410125	0.875	2623084		396187	48078	0.818
A160_R1_003	982633		859821	0.875	128057	853822	0.869	127503	0.872	813542		123076	14825	0.813
A169_R1_001	3318073	7275487	3100506	0.934	466758	3100704	0.934	466924	0.934	3013105	6593276	458041	34793	0.898
A169_R1_002	3208173		2997563	0.934	452322	2993130	0.933	451533	0.934	2907499		443020	33620	0.896
A169_R1_003	749241		699130	0.933	106812	692882	0.925	106134	0.929	672672		104078	7780	0.887
A205_R1_001	3379718	10427150	2993674	0.886	249715	2994595	0.886	249851	0.886	2878836	8857883	241454	26904	0.844
A205_R1_002	3329276		2947686	0.885	239979	2947531	0.885	239911	0.885	2832089		231844	26753	0.843
A205_R1_003	3268046		2893822	0.885	241250	2887471	0.884	240993	0.885	2774774		232932	26370	0.841
A205_R1_004	450110		396767	0.881	31318	388999	0.864	30780	0.873	372184		29657	3609	0.819
A210_R1_001	3298239	8632704	3083791	0.935	424909	3085331	0.935	425063	0.935	2989733	7809858	416184	38284	0.895
A210_R1_002	3255521		3043767	0.935	415777	3042581	0.935	415491	0.935	2948113		406742	37263	0.894
A210_R1_003	2078944		1943448	0.935	262387	1932459	0.93	260971	0.932	1872012		255389	23509	0.889
A310_R1_001	3498953	6913165	2849018	0.814	560887	2835860	0.81	558586	0.812	2601307	5131550	519582	73695	0.722
A310_R1_002	3414212		2771409	0.812	547951	2765426	0.81	546786	0.811	2530243		507575	70240	0.721
A311_R1_001	3548721	6585091	2748087	0.774	416608	2729327	0.769	415301	0.772	2444243	4530329	376983	68744	0.669
A311_R1_002	3036370		2344964	0.772	369658	2334993	0.769	368869	0.771	2086086		335602	58091	0.668
A312_R1_001	3541768	8929538	3150414	0.89	635304	3133373	0.885	634268	0.887	2858883	7195837	594676	82346	0.784
A312_R1_002	3558589		3160017	0.888	647484	3146413	0.884	646831	0.886	2867997		605739	79756	0.784
A312_R1_003	1829181		1618552	0.885	328455	1616409	0.884	329072	0.884	1468957		307566	40362	0.781
A319_R1_001	3514966	4194659	3159951	0.899	547410	3149658	0.896	547091	0.898	2897409	3456004	516498	81015	0.801
A319_R1_002	679693		608757	0.896	106451	608497	0.895	106698	0.895	558595		100662	14506	0.8
A325_R1_001	3465506	3968542	3078364	0.888	396943	3065866	0.885	396682	0.886	2801626	3207224	370614	75543	0.787
A325_R1_002	503036		445274	0.885	58162	444588	0.884	58219	0.884	405598		54485	10192	0.786
A347_R1_001	3503217	5332032	2783889	0.795	402255	2780009	0.794	400241	0.794	2638668	4011843	379069	36263	0.743
A347_R1_002	1828815		1449430	0.793	214907	1450876	0.793	214095	0.793	1373175		202500	19604	0.74
A370_R1_001	3423532	10980471	2699587	0.789	551742	2690575	0.786	548641	0.787	2540232	8137993	518604	43611	0.729
A370_R1_002	3425404		2696537	0.787	539857	2691979	0.786	538098	0.787	2540918		507641	41206	0.73
A370_R1_003	3397956		2672488	0.786	547620	2670406	0.786	545582	0.786	2514681		514359	43027	0.727
A370_R1_004	733579		575824	0.785	114830	576384	0.786	114675	0.785	542162		108040	8617	0.727
A371_R1_001	3563483	7658471	3239644	0.909	474588	3225704	0.905	473089	0.907	2999179	6436240	449152	64154	0.824
A371_R1_002	3553476		3222999	0.907	486995	3214320	0.905	486202	0.906	2983658		461623	63729	0.822
A371_R1_003	541512		490070	0.905	72838	489075	0.903	72826	0.904	453403		69057	9072	0.821
A384_R1_001	3396653	7192745	2642451	0.778	391092	2636986	0.776	388651	0.777	2485258	5255084	365805	41106	0.72
A384_R1_002	3384400		2626058	0.776	399094	2625532	0.776	397681	0.776	2470058		373784	40058	0.718
A384_R1_003	411692		318647	0.774	47663	319231	0.775	47495	0.775	299768		44655	4468	0.717
Total		193821121	173834499							164447613	162267331			61.246
Average		7.45466e+06	2.31779e+06							2.19263e+06	6.24105e+06			0.816613
min		3968542	1231							571	3123525			0.406
max		12494809	3239644							3013105	11360856			0.899
D_bulls (muscle)
Sample ID	Number of reads	Reads per sample	Left read			Right read			overal read mapping rate	aligned pairs	Reads per sample	multi Alignment	discordant alignments	concordant pair alignment rate
			Mapped	% of input	multiAlignment	Mapped	% of input	multi Alignment
D008_R1_001	2481795	4976578	2324207	0.937	69211	2285393	0.921	67885	0.929	2177507	4400442	64047	27983	0.866
D008_R1_002	2494783		2339774	0.938	72838	2330215	0.934	72832	0.936	2222935		68787	29176	0.879
D014_R1_001	2429524	4851795	2262924	0.931	46123	2226847	0.917	45297	0.924	2143004	4313294	42809	17007	0.875
D014_R1_002	2422271		2259972	0.933	47283	2251994	0.93	47118	0.931	2170290		44625	17488	0.889
D037_R1_001	2472501	5788319	2319552	0.938	92951	2313553	0.936	92779	0.937	2207812	5144959	88216	27314	0.882
D037_R1_002	2453207		2307674	0.941	100280	2260053	0.921	98119	0.931	2162752		93654	26783	0.871
D037_R1_003	862611		811141	0.94	31809	809813	0.939	31713	0.94	774395		30231	9683	0.887
D046_R1_001	2455107	5950733	2274514	0.926	117774	2268442	0.924	117550	0.925	2138526	5161394	110982	36957	0.856
D046_R1_002	2420115		2248076	0.929	120505	2199564	0.909	117603	0.919	2079384		111277	35867	0.844
D046_R1_003	1075511		999582	0.929	51388	997907	0.928	51328	0.929	943484		48649	16444	0.862
D049_R1_001	2532096	5392500	2364286	0.934	124638	2357368	0.931	124190	0.932	2240207	4743760	118115	32050	0.872
D049_R1_002	2547588		2384662	0.936	127905	2340855	0.919	125494	0.927	2229608		119555	32659	0.862
D049_R1_003	312816		290938	0.93	14635	289340	0.925	14553	0.928	273945		13802	3984	0.863
D063_R1_001	2462278	6577672	2298489	0.933	83557	2287279	0.929	83194	0.931	2183209	5810861	78884	22362	0.878
D063_R1_002	2479357		2319343	0.935	80852	2265971	0.914	78629	0.925	2167644		74661	22028	0.865
D063_R1_003	1636037		1528406	0.934	53563	1528765	0.934	53515	0.934	1460008		50777	15234	0.883
D064_R1_001	2378284	7057678	2236887	0.941	91115	2225377	0.936	90543	0.938	2133569	6318955	86431	20887	0.888
D064_R1_002	2449488		2311879	0.944	92406	2251194	0.919	89618	0.931	2165952		85990	21427	0.875
D064_R1_003	2229906		2100769	0.942	85271	2103209	0.943	85407	0.943	2019434		81667	20080	0.897
D067_R1_001	2428505	6709167	2272488	0.936	112079	2261301	0.931	111448	0.933	2154441	5931304	106163	30148	0.875
D067_R1_002	2459817		2306636	0.938	117489	2251752	0.915	114436	0.927	2150493		109415	29787	0.862
D067_R1_003	1820845		1705135	0.936	86914	1705749	0.937	87080	0.937	1626370		83060	22791	0.881
D069_R1_001	2541029	5616583	2396559	0.943	83027	2390985	0.941	82920	0.942	2294646	5045455	79015	22783	0.894
D069_R1_002	2541945		2404572	0.946	81617	2358050	0.928	79877	0.937	2269965		76368	22592	0.884
D069_R1_003	533609		502683	0.942	15955	501556	0.94	16015	0.941	480844		15225	4788	0.892
D072_R1_001	2455539	6626983	2310458	0.941	112430	2299694	0.937	111762	0.939	2201310	5917112	107170	25831	0.886
D072_R1_002	2483626		2341055	0.943	115975	2286517	0.921	112948	0.932	2193157		108482	25881	0.873
D072_R1_003	1687818		1589267	0.942	75157	1589865	0.942	75150	0.942	1522645		72026	17774	0.892
D074_R1_001	2458484	5013103	2315246	0.942	124372	2279471	0.927	122235	0.934	2182110	4477940	117000	26645	0.877
D074_R1_002	2546644		2401266	0.943	134013	2388356	0.938	133111	0.94	2289389		127747	28895	0.888
D074_R1_003	7975		7377	0.925	361	6840	0.858	334	0.891	6441		314	77	0.798
D084_R1_001	2462473	6400365	2314884	0.94	122379	2302831	0.935	121644	0.938	2202800	5703451	116432	28277	0.883
D084_R1_002	2467481		2324778	0.942	118982	2271823	0.921	116170	0.931	2177692		111092	27617	0.871
D084_R1_003	1470411		1382948	0.941	71913	1382509	0.94	71788	0.94	1322959		68710	16782	0.888
D098_R1_001	2574735	5598896	2438385	0.947	135333	2432179	0.945	134939	0.946	2336972	5057789	129603	24178	0.898
D098_R1_002	2595306		2465898	0.95	131339	2420698	0.933	128824	0.941	2333369		124107	24347	0.89
D098_R1_003	428855		405265	0.945	21217	403991	0.942	21140	0.944	387448		20270	3811	0.895
D104_R1_001	2453766	6273606	2313254	0.943	187598	2303062	0.939	186666	0.941	2203427	5610324	179920	28597	0.886
D104_R1_002	2466437		2329523	0.944	191073	2278940	0.924	186771	0.934	2184710		180025	28598	0.874
D104_R1_003	1353403		1277270	0.944	104804	1276197	0.943	104800	0.943	1222187		101118	16143	0.891
D109_R1_001	2490604	7598580	2353852	0.945	94137	2342801	0.941	93644	0.943	2257055	6870095	90062	18224	0.899
D109_R1_002	2514471		2385326	0.949	97551	2330998	0.927	94920	0.938	2254171		91752	18511	0.889
D109_R1_003	2593505		2456271	0.947	95423	2444038	0.942	94969	0.945	2358869		91305	19050	0.902
D109_R1_004	985612		932918	0.947	34795	931058	0.945	34650	0.946	898439		33348	7231	0.904
D112_R1_001	2470346	5971619	2341224	0.948	113064	2333665	0.945	112501	0.946	2243162	5399469	108345	22932	0.899
D112_R1_002	2440762		2440762	0.95	109383	2270015	0.93	106872	0.94	2186251		102942	22106	0.887
D112_R1_003	1060511		1007748	0.95	47737	1006909	0.949	47599	0.95	970056		45969	10202	0.905
D124_R1_001	2520762	5127492	2375231	0.942	124592	2335281	0.926	122158	0.934	2235921	4585911	117099	25050	0.877
D124_R1_002	2606730		2460203	0.944	128789	2451115	0.94	128261	0.942	2349990		123186	26602	0.891
D126_R1_001	2408843	7441380	2273394	0.944	141091	2262885	0.939	140453	0.942	2174081	6706129	135292	19786	0.894
D126_R1_002	2445634		2315370	0.947	144597	2252246	0.921	140154	0.934	2171103		135863	20230	0.879
D126_R1_003	2586903		2447574	0.946	152518	2452182	0.948	152650	0.947	2360945		147684	22133	0.904
D136_R1_001	2461724	5421883	2311285	0.939	129972	2304845	0.936	129653	0.938	2202355	4826358	124102	27196	0.884
D136_R1_002	2472394		2328680	0.942	133980	2284004	0.924	131282	0.933	2189228		126006	27547	0.874
D136_R1_003	487765		457065	0.937	24850	455739	0.934	24847	0.936	434775		23716	5308	0.88
D156_R1_001	2541485	6418049	2396643	0.943	154480	2388093	0.94	153796	0.941	2292443	5764809	148282	23062	0.893
D156_R1_002	2545595		2406191	0.945	149347	2354984	0.925	145704	0.935	2265843		140596	22715	0.881
D156_R1_003	1330969		1256194	0.944	78594	1256039	0.944	78660	0.944	1206523		75784	12323	0.897
D158_R1_001	2409960	4894182	2273678	0.943	182287	2234370	0.927	178833	0.935	2141970	4385268	172530	25526	0.878
D158_R1_002	2484222		2346796	0.945	198493	2338053	0.941	197535	0.943	2243298		191114	26997	0.892
D161_R1_001	2480950	4697445	2347254	0.946	145021	2309266	0.931	142470	0.938	2215913	4222892	137347	27497	0.882
D161_R1_002	2216495		2098741	0.947	126511	2089739	0.943	125904	0.945	2006979		121231	24805	0.894
D170_R1_001	2497736	5141459	2335635	0.935	157499	2318843	0.928	156353	0.932	2204729	4533638	149579	30477	0.87
D170_R1_002	2556083		2395782	0.937	167132	2366271	0.926	2366271	0.932	2254745		158174	31774	0.87
D170_R1_003	87640		80611	0.92	5162	79210	0.904	5077	0.912	74164		4825	1029	0.834
D171_R1_001	3503353	8580176	3333548	0.952	160102	3329779	0.95	159897	0.951	3213188	7863806	154756	42183	0.905
D171_R1_002	3462996		3294835	0.951	157826	3291351	0.95	157882	0.951	3174904		152505	41527	0.905
D171_R1_003	1613827		1533731	0.95	74613	1531564	0.949	74485	0.95	1475714		71929	19267	0.902
D178_R1_001	3429289	4039955	3252828	0.949	169791	3250415	0.948	169922	0.948	3130354	3686141	164460	42888	0.9
D178_R1_002	610666		578285	0.947	28448	578019	0.947	28429	0.947	555787		27536	7453	0.898
D179_R1_001	3466155	6069840	3260683	0.941	206025	3256397	0.939	205832	0.94	3105896	5435807	197959	57845	0.879
D179_R1_002	2603685		2447626	0.94	150011	2444669	0.939	149858	0.939	2329911		144142	43588	0.878
D183_R1_001	3464147	6027899	3267168	0.943	131619	3262525	0.942	131515	0.942	3130423	5444397	126199	41983	0.892
D183_R1_002	2563752		2416287	0.942	95736	2414369	0.942	95759	0.942	2313974		91689	31292	0.89
D194_R1_001	3485568	8975261	3292287	0.945	187579	3288026	0.943	187357	0.944	3150814	8107731	180421	50418	0.889
D194_R1_002	3454545		3262087	0.944	192661	3258957	0.943	192797	0.944	3122102		185535	50151	0.889
D194_R1_003	2035148		1919865	0.943	109984	1917379	0.942	110025	0.943	1834815		105790	29275	0.887
D195_R1_001	3481950	9075317	3315663	0.952	203898	3312232	0.951	203691	0.952	3195888	8323576	197231	49212	0.904
D195_R1_002	3455832		3290161	0.952	203468	3286355	0.951	203413	0.952	3170196		196779	49537	0.903
D195_R1_003	2137535		2033051	0.951	119906	2031347	0.95	119855	0.951	1957492		115850	29883	0.902
D201_R1_001	3474401	8855347	3311560	0.953	223103	3308905	0.952	222892	0.953	3196129	8138351	216624	46737	0.906
D201_R1_002	3443571		3280797	0.953	213221	3279348	0.952	213163	0.953	3165872		206880	46567	0.906
D201_R1_003	1937375		1843322	0.951	117756	1842219	0.951	117553	0.951	1776350		113972	25668	0.904
D209_R1_001	3474182	6270671	3312545	0.953	209759	3310426	0.953	209638	0.953	3197205	5767722	203576	45907	0.907
D209_R1_002	2796489		2665060	0.953	174589	2663607	0.952	174693	0.953	2570517		169391	36236	0.906
D210_R1_001	3468104	9423044	3301672	0.952	177390	3298532	0.951	177345	0.952	3191274	8662681	172183	40202	0.909
D210_R1_002	3443972		3276601	0.951	181815	3274769	0.951	181733	0.951	3166406		176610	40315	0.908
D210_R1_003	2510968		2387633	0.951	129544	2385190	0.95	129415	0.95	2305001		125722	29019	0.906
D212_R1_001	3468831	8876281	3270500	0.943	113109	3270200	0.943	113164	0.943	3175860	8122151	109709	27860	0.908
D212_R1_002	3437754		3241723	0.943	104408	3240421	0.943	104298	0.943	3146794		101018	27428	0.907
D212_R1_003	1969696		1855764	0.942	58583	1855098	0.942	58491	0.942	1799497		56612	15703	0.906
D213_R1_001	3466053	7912761	3289410	0.949	191621	3286378	0.948	191484	0.949	3179749	7253746	186102	36580	0.907
D213_R1_002	3362448		3189181	0.948	176974	3187790	0.948	177109	0.948	3081656		171849	35954	0.906
D213_R1_003	1084260		1084260	0.948	55888	1026818	0.947	55895	0.947	992341		54232	11505	0.905
D216_R1_001	3479401	4633353	3354959	0.964	192233	3353922	0.964	192281	0.964	3280148	4364967	188686	27507	0.935
D216_R1_002	1153952		1111134	0.963	62051	1110732	0.963	61972	0.963	1084819		60798	9257	0.932
D228_R1_001	3491244	7836180	3247340	0.93	166962	3241576	0.928	167042	0.929	3066845	6880186	1583.78	63418	0.86
D228_R1_002	3403489		3165044	0.93	168318	3160417	0.929	168304	0.929	2988400		159980	62505	0.86
D228_R1_003	941447		874173	0.929	45047	873865	0.928	45047	0.928	824941		42682	17055	0.858
D234_R1_001	3496489	8310458	3313058	0.948	198253	3310090	0.947	198269	0.947	3182769	7557857	191418	50190	0.896
D234_R1_002	3426353		3245683	0.947	185059	3242122	0.946	184955	0.947	3116721		178183	48624	0.895
D234_R1_003	1387616		1312420	0.946	74953	1311031	0.945	74805	0.945	1258367		72060	19577	0.893
D238_R1_001	3501783	8718088	3298077	0.942	182115	3293992	0.941	182344	0.941	3150477	7836211	174637	51489	0.885
D238_R1_002	3465605		3262663	0.941	184750	3258836	0.94	184765	0.941	3115364		176799	50407	0.884
D238_R1_003	1750700		1646369	0.94	91309	1644980	0.94	91329	0.94	1570370		87345	25602	0.882
D240_R1_001	3458302	8895624	3222046	0.932	160154	3219719	0.931	160378	0.931	3049129	7838348	151881	69095	0.862
D240_R1_002	3427155		3192689	0.932	157864	3190347	0.931	158003	0.931	3020800		149584	68965	0.861
D240_R1_003	2010167		1871220	0.931	90641	1869694	0.93	90734	0.93	1768419		85788	39706	0.86
D244_R1_001	3509812	7239890	3281623	0.935	171997	3278765	0.934	171918	0.935	3125414	6441767	164499	56595	0.874
D244_R1_002	3432503		3207896	0.935	165108	3203682	0.933	165035	0.934	3052288		157454	55970	0.873
D244_R1_003	297575		277526	0.933	13484	277843	0.934	13515	0.933	264065		12913	4887	0.871
D245_R1_001	3443770	6142106	3234906	0.939	191550	3232178	0.939	191487	0.939	3105417	5536520	184763	40459	0.89
D245_R1_002	2698336		2533961	0.939	154714	2531395	0.938	154777	0.939	2431103		149201	31504	0.889
D246_R1_001	3454297	6840179	3251548	0.941	174555	3249142	0.941	174611	0.941	3124517	6183364	168059	39464	0.893
D246_R1_002	3372255		3173305	0.941	172579	3170294	0.94	172619	0.941	3046562		166067	38978	0.892
D246_R1_003	13627		12805	0.94	647	12820	0.941	649	0.94	12285		627	145	0.891
D251_R1_001	3468446	4225917	3290886	0.949	185305	3288460	0.948	185144	0.948	3173276	3863614	179179	43205	0.902
D251_R1_002	757471		717191	0.947	38262	716786	0.946	38284	0.947	690338		36951	9408	0.899
D252_R1_001	3520114	7503713	3345693	0.95	210277	3342718	0.95	210179	0.95	3219426	6858010	203486	52104	0.9
D252_R1_002	3440365		3268558	0.95	198823	3266231	0.949	198870	0.95	3143445		192413	50307	0.899
D252_R1_003	543234		515461	0.949	30549	515086	0.948	30506	0.949	495139		29512	7873	0.897
D254_R1_001	3475361	8957053	3301672	0.95	202426	3300348	0.95	202428	0.95	3181223	8194208	195988	46206	0.902
D254_R1_002	3445952		3273693	0.95	202517	3272411	0.95	202567	0.95	3153674		196129	45857	0.902
D254_R1_003	2035740		1932314	0.949	118232	1931323	0.949	118187	0.949	1859311		114244	26690	0.9
D260_R1_001	3500271	9303386	3320623	0.949	185979	3317406	0.948	186055	0.948	3193700	8481523	179042	48512	0.899
D260_R1_002	3484354		3304135	0.948	191017	3301976	0.948	190876	0.948	3177461		184019	48678	0.898
D260_R1_003	2318761		2196426	0.947	121614	2195144	0.947	121442	0.947	2110362		116954	31891	0.896
D262_R1_001	3486416	9100087	3275956	0.94	130890	3274029	0.939	130981	0.939	3138373	8183557	125244	46603	0.887
D262_R1_002	3463806		3253157	0.939	132158	3251204	0.939	131959	0.939	3115322		126238	46390	0.886
D262_R1_003	2149865		2017301	0.938	82125	2016172	0.938	82067	0.938	1929862		78338	28827	0.884
Total		317358653							Total		285957850
Average		6.75231e+06							Average		6.08421e+06			0.887169
min		4039955							min		3686141
max		9423044							max		8662681
H_blood
Sample ID	Number of reads	Reads per sample	Left read			Right read			overal read mapping rate	aligned pairs	Reads per sample	multi Alignment	discordant alignments	concordant pair alignment rate
			Mapped	% of input	multiAlignment	Mapped	% of input	multi Alignment
BH-048_L8_R1_1	10557011		9838681	0.932	325344	9796953	0.928	323101	0.93	9581494		309566	64760	0.901
BH-070_L8_R1_1	11526240		10634209	0.923	392156	10594565	0.919	389587	0.921	10311153		370059	91307	0.887
BH-077_L8_R1_1	11506918		10517266	0.914	336847	10415293	0.905	332489	0.91	10123240		319219	80994	0.873
BH-093_L8_R1_1	11413446		10569561	0.926	504022	10517131	0.921	499279	0.924	10223159		475177	92526	0.888
BH-094_L8_R1_1	11257866		10526524	0.935	293775	10464048	0.929	290835	0.932	10167919		274033	98248	0.894
BH-104_L8_R1_1	11433570		10657754	0.932	286085	10566612	0.924	282663	0.928	10302480		269364	73873	0.895
BH-116_L8_R1_1	11521133		10777120	0.935	293109	10736507	0.932	291094	0.934	10495347		278070	70413	0.905
BH-117_L8_R1_1	10497995		9704978	0.924	433793	9652187	0.919	430962	0.922	9433308		418996	65268	0.892
BH-119_L8_R1_1	11373830		10588823	0.931	341092	10519896	0.925	337877	0.928	10272696		323240	86858	0.896
BH-132_L6_R1_1	10760449		9625077	0.894	241138	9511681	0.884	236778	0.889	9257857		224794	71441	0.854
BH-146_L3_R1_1	11191199		7913395	0.707	245103	7864855	0.703	242505	0.705	7610221		228311	76351	0.673
BH-152_L4_R1_1	11262050		9876347	0.877	563723	9737770	0.865	553412	0.871	9467536		532189	101696	0.832
BH-163_L4_R1_1	11160503		10006189	0.897	267103	9887950	0.886	262112	0.891	9597587		249757	92100	0.852
BH-165_L5_R1_1	11226025		9704019	0.864	251460	9632453	0.858	248693	0.861	9314888		232589	85945	0.822
BH168_L5_R1_1	11496489		10046426	0.874	299517	9989477	0.869	296816	0.871	9704419		280768	76340	0.837
BH-183_L5_R1_1	11438004		10039768	0.878	370638	9969246	0.872	366794	0.875	9717249		352508	80933	0.842
BH-187_L5_R1_1	11547203		9057486	0.784	258283	9015208	0.781	256380	0.783	8768867		242216	75717	0.753
BH-191_L8_R1_1	10581269		8433715	0.797	280623	8407033	0.795	279401	0.796	8207096		267487	58441	0.77
BH-192_L5_R1_1	10898466		9160350	0.841	288330	9101842	0.835	285376	0.838	8886258		272169	85057	0.808
BH-197_L5_R1_1	11193598		9866469	0.881	376627	9799428	0.875	373676	0.878	9535788		358020	95015	0.843
BH-199_L5_R1_1	11322588		9997334	0.883	276842	9933356	0.877	274124	0.88	9615938		257254	103247	0.84
BH-205_L5_R1_1	11197041		9902864	0.884	319250	9830927	0.878	315841	0.881	9515377		300177	95547	0.841
BH-207_L3_R1_1	10939193		9831064	0.899	266386	9700795	0.887	261305	0.893	9372105		247374	73718	0.85
BH-208_L3_R1_1	11302634		10247765	0.907	301332	10100289	0.894	295088	0.9	9772158		279972	91442	0.857
BH-209_L3_R1_1	11345611		10255068	0.904	273007	10121062	0.892	267590	0.898	9812026		252424	76430	0.858
BH-220_L3_R1_1	11241129		10088321	0.897	235809	9953459	0.885	230932	0.891	9638705		217308	83436	0.85
BH-222_L3_R1_1	11437117		9767626	0.854	339570	9631417	0.842	332929	0.848	9355070		317227	79488	0.811
BH-231_L3_R1_1	11415752		10242613	0.897	260902	10107778	0.885	255889	0.891	9787855		241000	82570	0.85
BH-233_L3_R1_1	11400197		10281279	0.902	304241	10157321	0.891	298850	0.896	9847378		282564	84276	0.856
BH-234_L3_R1_1	11395203		10230923	0.898	266150	10113018	0.887	261686	0.893	9788352		246671	66174	0.853
BH-235_L3_R1_1	11332648		10265390	0.906	319349	10163492	0.897	315148	0.901	9864819		300867	81847	0.863
BH-237_L3_R1_1	11478196		9939457	0.866	282245	9853276	0.858	278849	0.862	9577944		263576	74601	0.828
BH-242_L3_R1_1	11300424		10077568	0.892	352616	9906145	0.877	344484	0.884	9619566		326785	66416	0.845
BH-249_L3_R1_1	11483492		10165718	0.885	293641	10040985	0.874	288396	0.88	9729809		273436	82598	0.84
BH-251_L3_R1_1	11504899		9603106	0.835	296585	9505422	0.826	292510	0.83	9238522		278404	61591	0.798
BH-259_L3_R1_1	11482398		10317326	0.899	280689	10192132	0.888	275958	0.893	9875025		261815	82515	0.853
BH-277_L3_R1_1	10961728		9813189	0.895	282463	9703142	0.885	278296	0.89	9410132		264316	72490	0.852
BH-279_L3_R1_1	10616823		9474383	0.892	256121	9359140	0.882	251158	0.887	9076868		236040	85332	0.847
BH-280_L2_R1_1	11471822		10595075	0.924	250847	10524500	0.917	248425	0.92	10245580		233686	97875	0.885
BH-281_L2_R1_1	11300460		10199967	0.903	275318	10132864	0.897	272616	0.9	9856639		259395	86413	0.865
BH-282_L2_R1_1	11523987		10448145	0.907	285947	10385073	0.901	283220	0.904	10109142		268105	89486	0.869
BH-283_L2_R1_1	11476620		10592461	0.923	331992	10525610	0.917	328717	0.92	10249143		314858	103779	0.884
BH-284_L2_R1_1	11481998		10397590	0.906	297825	10329293	0.9	295257	0.903	10061548		279652	89775	0.868
BH-285_L3_R1_1	11446030		10158390	0.888	342054	10022135	0.876	334752	0.882	9717168		316757	79478	0.842
BH-287_L2_R1_1	11541004		10538553	0.913	320781	10478799	0.908	317515	0.911	10212919		301931	85452	0.878
BH-300_L2_R1_1	11538425		10537005	0.913	316002	10480954	0.908	313522	0.911	10216290		301066	95802	0.877
BH-301_L8_R1_1	8976989		8371598	0.933	249918	8303198	0.925	245944	0.929	8048888		231147	95124	0.886
BH-302_L8_R1_1	11083825		10339882	0.933	265394	10217923	0.922	260510	0.927	9926407		245014	135245	0.883
Total	538841497								Total	462519935
Average	1.12259e+07								Average	9.63583e+06				0.850958
min	8976989								min	7610221
max	11547203								max	10495347
H_liver
Sample ID	Number of reads	Reads per sample	Left read			Right read			overal read mapping rate	aligned pairs	Reads per sample	multi Alignment	discordant alignments	concordant pair alignment rate
			Mapped	% of input	multiAlignment	Mapped	% of input	multi Alignment
LH-048_L7_R1_1	11356089	11356089	10736836	0.945	182802	182802	0.939	180866	0.942	10440508	10440508	173501	64951	0.914
LH-070_L7_R1_1	11536836	11536836	10771777	0.934	209969	10692055	0.927	207581	0.93	10488650	10488650	200672	68472	0.903
LH077_L4_R1_1	11220231	11220231	10612748	0.946	189619	10460676	0.932	185519	0.939	10231750	10231750	179030	63633	0.906
LH-093_L4_R1_1	11016197	11016197	10481146	0.951	191308	10354427	0.94	187863	0.946	10124569	10124569	180388	63041	0.913
LH-094_L4_R1_1	11250673	11250673	10645062	0.946	191239	10499353	0.933	187427	0.94	10290067	10290067	180843	57133	0.91
LH-100_L4_R1_1	11226898	11226898	10636161	0.947	174861	10560967	0.941	172980	0.944	10356976	10356976	166457	65582	0.917
LH-104_L4_R1_1	11253332	11253332	10666048	0.948	194576	10543135	0.937	190936	0.942	10320192	10320192	182782	68892	0.911
LH-116_L4_R1_1	11273321	11273321	10669170	0.946	176571	10523795	0.934	172985	0.94	10300959	10300959	166084	62167	0.908
LH-117_L4_R1_1	11163030	11163030	10520131	0.942	173685	10371940	0.929	170113	0.936	10142914	10142914	163623	57547	0.903
LH-119_L4_R1_1	11245972	11245972	10649875	0.947	181789	10569849	0.94	179663	0.943	10357115	10357115	173781	64854	0.915
LH-129_L4_R1_1	11130013	11130013	10517100	0.945	205246	10374268	0.932	200809	0.939	10168126	10168126	193965	60351	0.908
LH-132_L4_R1_1	11190977	11190977	10584142	0.946	168108	10460021	0.935	165057	0.94	10244093	10244093	159235	69119	0.909
LH-146_L4_R1_1	11177649	11177649	10556776	0.944	193542	10473205	0.937	191086	0.941	10259399	10259399	184435	62529	0.912
LH-152_L4_R1_1	11237332	11237332	10586191	0.942	216403	10443650	0.929	211947	0.936	10206979	10206979	203169	71017	0.902
LH-161_L4_R1_1	10572286	10572286	9884299	0.935	155531	9765373	0.924	152751	0.929	9561088	9561088	147046	65838	0.898
LH-163_L4_R1_1	11033083	11033083	10354859	0.939	160491	10195825	0.924	156937	0.931	9975802	9975802	151255	58170	0.899
LH-164_L4_R1_1	11192338	11192338	10543950	0.942	191103	10392019	0.928	187224	0.935	10165177	10165177	180349	61055	0.903
LH-165_L4_R1_1	11007847	11007847	10469290	0.951	225891	10317373	0.937	221230	0.944	10087926	10087926	214338	69032	0.91
LH-168_L4_R1_1	11501739	11501739	10821433	0.941	217887	10770268	0.936	216052	0.939	10564211	10564211	209474	57972	0.913
LH-183_L7_R1_1	11350685	11350685	10796001	0.951	217314	10717784	0.944	214609	0.948	10518004	10518004	207796	68868	0.921
LH-187_L7_R1_1	11436727	11436727	10883918	0.952	252743	10803210	0.945	249611	0.948	10594985	10594985	240000	76270	0.92
LH-191_L8_R1_1	11482225	11482225	10801826	0.941	212314	10650682	0.928	208013	0.934	10405519	10405519	200268	80077	0.899
LH-192_L8_R1_1	10499122	10499122	9929190	0.946	210756	9889322	0.942	209505	0.944	9673240	9673240	202643	82025	0.914
LH-197_L5_R1_1	11289498	11289498	10644920	0.943	189662	10581979	0.937	187874	0.94	10306538	10306538	179372	83187	0.906
LH-199_L5_R1_1	11438440	11438440	10820164	0.946	202079	10745544	0.939	199834	0.943	10490251	10490251	191848	73597	0.911
LH-205_L5_R1_1	11180813	11180813	10513748	0.94	174474	10371734	0.928	170925	0.934	10150408	10150408	164114	64766	0.902
LH-207_L2_R1_1	5980471	11967062	5656659	0.946	87396	5587758	0.934	85646	0.94	5455633	10820527	81948	46125	0.905
LH-207_L3_R1_1	5986591		5643287	0.943	92461	5510561	0.92	89403	0.932	5364894		85207	46435	0.888
LH-208_L2_R1_1	5173045	11361596	4891841	0.946	91592	4858434	0.939	90718	0.942	4748720	10294282	87672	38599	0.911
LH-208_L3_R1_1	6188551		5826762	0.942	109012	5695890	0.92	105522	0.931	5545562		101337	46960	0.889
LH-209_L6_R1_1	11130824	11130824	10551939	0.948	174584	10423079	0.936	171126	0.942	10200482	10200482	164941	70597	0.91
LH-220_L6_R1_1	11227341	11227341	10619463	0.946	170391	10506564	0.936	167414	0.941	10281770	10281770	160995	75431	0.909
LH-222_L6_R1_1	11180961	11180961	10640118	0.952	174341	10528029	0.942	171155	0.947	10293883	10293883	164682	72685	0.914
LH-231_L6_R1_1	10255754	10255754	9713221	0.947	167995	9608491	0.937	164884	0.942	9397174	9397174	157606	64035	0.91
LH-233_L6_R1_1	11233954	11233954	10646303	0.948	165220	10538711	0.938	162299	0.943	10310137	10310137	155062	69777	0.912
LH-234_L6_R1_1	11060500	11060500	10467605	0.946	187274	10340527	0.935	183647	0.941	10124563	10124563	177110	66047	0.909
LH-235_L6_R1_1	11204482	11204482	10532509	0.94	171695	10421854	0.93	168869	0.935	10205329	10205329	161998	66517	0.905
LH-237_L6_R1_1	11183618	11183618	10575923	0.946	169939	10460689	0.935	166804	0.941	10235678	10235678	160168	74389	0.909
LH-242_L6_R1_1	10779564	10779564	10231748	0.949	182123	10102012	0.937	178143	0.943	9860773	9860773	170518	79829	0.907
LH-249_L6_R1_1	11263650	11263650	10643004	0.945	182949	10503830	0.933	178834	0.939	10248622	10248622	170627	82919	0.903
LH-251_L6_R1_1	11267857	11267857	10620916	0.943	181683	10513029	0.933	178749	0.938	10190467	10190467	169358	85240	0.897
LH-259_L6_R1_1	10615416	10615416	10018960	0.944	168342	9881709	0.931	164666	0.937	9637765	9637765	157704	78746	0.9
LH-277_L6_R1_1	11031716	11031716	10327251	0.936	178710	10218582	0.926	175654	0.931	9910388	9910388	166745	73903	0.892
LH-279_L6_R1_1	10783677	10783677	10213559	0.947	172376	10083724	0.935	168734	0.941	9847704	9847704	161848	78672	0.906
LH-280_L6_R1_1	10623833	10623833	10046243	0.946	206192	9911385	0.933	201459	0.939	9674163	9674163	191389	79985	0.903
LH-281_L6_R1_1	10586536	10586536	10047879	0.949	173905	9911932	0.936	170414	0.943	9675059	9675059	163979	72899	0.907
LH-282_L6_R1_1	10734762	10734762	10164793	0.947	202466	10027085	0.934	197640	0.94	9785414	9785414	188288	81945	0.904
LH-283_L6_R1_1	10727085	10727085	10118291	0.943	228018	9977705	0.93	223522	0.937	9745235	9745235	215929	74527	0.902
LH-284_L6_R1_1	10699626	10699626	10181172	0.952	155978	10038501	0.938	152872	0.945	9798100	9798100	146943	75168	0.909
LH-285_L8_R1_1	11301889	11301889	10815372	0.957	198120	10628818	0.94	193377	0.949	10350326	10350326	185620	100413	0.907
LH-287_L5_R1_1	11361395	11361395	10930581	0.962	184291	10842966	0.954	182242	0.958	10620329	10620329	175617	79854	0.928
LH-300_L5_R1_1	11452021	11452021	10989169	0.96	197248	10923409	0.954	195473	0.957	10678606	10678606	189042	82434	0.925
LH-301_L8_R1_1	11302156	11302156	10831591	0.958	225759	10784302	0.954	224335	0.956	10538424	10538424	215817	85053	0.925
LH-302_L8_R1_1	11531392	11531392	11021193	0.956	206968	10941747	0.949	204648	0.952	10670317	10670317	196017	97083	0.917
Total		579132020	579132020	548064113							Total	529820963
Average		1.07247e+07	1.11372e+07	1.01493e+07	0.946296						Average	1.01889e+07		0.907963
min		5173045	10255754	4891841	0.934						min	9397174
max		11536836	11967062	11021193	0.962						max	10820527
