# Supplementary material for: Combining information from genome-wide association and multi-tissue gene expression studies to elucidate factors underlying genetic variation for residual feed intake in Australian Angus cattle
Source: BMC Genomics. 2019 Dec 6;20:939. doi: 10.1186/s12864-019-6270-4 (PMC6898931; doi:10.1186/s12864-019-6270-4)
Supplement: Supplementary file 3 — Additional file 3: Table S2. Significant SNPs information. [file 12864_2019_6270_MOESM3_ESM.xlsx]

## Sheet: Sheet1
Detailed information of the significant SNP
SNP_rs	Chr	bp	A1	A2	Freq	b	se	p	Consequence	Symbol
rs42662073	20	4883142	B	A	0.45	-0.26	0.04	1.05e-09	INTERGENIC	-
rs42662087	20	4873556	A	B	0.45	-0.26	0.04	1.05e-09	INTERGENIC	-
rs42662083	20	4872553	B	A	0.45	-0.26	0.04	1.88e-09	INTERGENIC	-
rs42662075	20	4879636	B	A	0.46	-0.26	0.04	2.05e-09	INTERGENIC	-
rs29018582	20	4890033	A	B	0.45	-0.25	0.04	4.96e-09	INTERGENIC	-
rs42661321	20	4917418	A	B	0.45	-0.25	0.04	7.17e-09	INTRONIC	STC2
rs42662041	20	4901366	A	B	0.46	-0.25	0.04	7.87e-09	INTERGENIC	-
rs42661324	20	4916558	B	A	0.45	-0.24	0.04	1.59e-08	INTRONIC	STC2
rs41933313	20	4575586	A	B	0.45	-0.24	0.04	2.29e-08	INTRONIC	ERGIC1
rs133032375	20	4906976	A	B	0.48	-0.24	0.04	3.89e-08	DOWNSTREAM	STC2
rs42662066	20	4888964	B	A	0.48	-0.24	0.04	5.42e-08	INTERGENIC	-
rs135058976	20	4576830	B	A	0.47	0.21	0.04	1.04e-06	INTRONIC	ERGIC1
rs43350534	20	4594721	B	A	0.49	0.21	0.04	2.11e-06	INTRONIC	ERGIC1
rs41572077	20	4625047	B	A	0.49	0.2	0.04	2.64e-06	UPSTREAM	E1BCF5_BOVIN
rs43349745	20	4762743	B	A	0.49	0.19	0.04	3.79e-06	3PRIME_UTR	Q2YDP1_BOVIN
rs43357056	20	4835374	A	B	0.49	0.2	0.04	3.91e-06	INTERGENIC	-
rs43357048	20	4844913	B	A	0.49	0.2	0.04	3.91e-06	INTERGENIC	-
rs137091436	20	5211562	A	B	0.49	0.19	0.04	6.65e-06	INTERGENIC	-
rs136868706	20	5215015	B	A	0.49	0.19	0.04	6.65e-06	INTERGENIC	-
rs41934093	20	4553132	B	A	0.46	0.19	0.04	6.74e-06	INTRONIC	ERGIC1
rs43357044	20	4847026	A	B	0.47	0.2	0.04	6.78e-06	INTERGENIC	-
rs136612552	20	4848923	A	B	0.47	0.2	0.04	6.78e-06	INTERGENIC	-
rs42662092	20	4852302	B	A	0.47	0.2	0.04	6.78e-06	INTERGENIC	-
rs41934067	20	4560967	B	A	0.46	0.19	0.04	8.08e-06	INTRONIC	ERGIC1
rs43357049	20	4844176	B	A	0.47	0.19	0.04	1.22e-05	INTERGENIC	-
rs137349090	17	63630684	A	B	0.34	-0.19	0.04	1.23e-05	INTRONIC	OAS2
rs42544395	14	24181858	A	B	0.08	-0.34	0.08	1.28e-05	INTERGENIC	-
rs41934098	20	4549041	A	B	0.46	0.18	0.04	1.39e-05	INTRONIC	ERGIC1
rs42649760	14	24413758	A	B	0.07	-0.34	0.08	1.4e-05	INTRONIC	XKR4
rs42649771	14	24420840	B	A	0.07	-0.34	0.08	1.4e-05	INTRONIC	XKR4
rs136339222	14	24096532	B	A	0.08	-0.34	0.08	1.41e-05	INTRONIC	-
rs134304712	14	24099719	A	B	0.08	-0.34	0.08	1.41e-05	INTRONIC	-
rs137341544	14	24102024	A	B	0.08	-0.34	0.08	1.41e-05	DOWNSTREAM	-
rs42544420	14	24132456	A	B	0.08	-0.34	0.08	1.41e-05	INTERGENIC	-
rs42544424	14	24133627	A	B	0.08	-0.34	0.08	1.41e-05	INTERGENIC	-
rs42544430	14	24138878	A	B	0.08	-0.34	0.08	1.41e-05	INTERGENIC	-
rs109682353	14	24143265	B	A	0.08	-0.34	0.08	1.41e-05	INTERGENIC	-
rs41660101	14	24145838	A	B	0.08	-0.34	0.08	1.41e-05	INTERGENIC	-
rs42544401	14	24158787	B	A	0.08	-0.34	0.08	1.41e-05	INTERGENIC	-
rs42544377	14	24167861	A	B	0.08	-0.34	0.08	1.41e-05	INTERGENIC	-
rs42544386	14	24175600	B	A	0.08	-0.34	0.08	1.41e-05	INTERGENIC	-
rs42544392	14	24179150	A	B	0.08	-0.34	0.08	1.41e-05	INTERGENIC	-
rs134758702	20	5217883	B	A	0.49	0.18	0.04	1.52e-05	INTERGENIC	-
rs136278190	20	5218845	A	B	0.49	0.18	0.04	1.52e-05	INTERGENIC	-
rs42544396	14	24182406	B	A	0.08	-0.33	0.08	1.53e-05	INTERGENIC	-
rs42544400	14	24185058	A	B	0.08	-0.33	0.08	1.53e-05	INTERGENIC	-
rs42544356	14	24187772	A	B	0.08	-0.33	0.08	1.53e-05	INTERGENIC	-
rs42544349	14	24191959	B	A	0.08	-0.33	0.08	1.53e-05	INTERGENIC	-
rs42544348	14	24193383	A	B	0.08	-0.33	0.08	1.53e-05	INTERGENIC	-
rs42544345	14	24194599	B	A	0.08	-0.33	0.08	1.53e-05	INTERGENIC	-
rs42544383	14	24172479	A	B	0.08	-0.33	0.08	1.58e-05	INTERGENIC	-
rs134863749	20	5174315	B	A	0.49	0.18	0.04	1.69e-05	INTERGENIC	-
rs42544418	14	24150127	B	A	0.08	-0.33	0.08	1.74e-05	INTERGENIC	-
rs132956361	20	5164540	B	A	0.49	0.18	0.04	1.91e-05	INTERGENIC	-
rs42322957	1	111000000	A	B	0.49	0.18	0.04	2.07e-05	INTERGENIC	-
rs42322952	1	111000000	A	B	0.49	0.18	0.04	2.07e-05	INTERGENIC	-
rs110620934	20	6123908	A	B	0.49	-0.18	0.04	2.32e-05	INTERGENIC	-
rs42005099	6	55181977	B	A	0.39	0.2	0.05	2.52e-05	INTERGENIC	-
rs42005046	6	55187435	B	A	0.39	0.2	0.05	2.52e-05	INTERGENIC	-
rs135092582	6	55191233	B	A	0.39	0.2	0.05	2.52e-05	INTERGENIC	-
rs110090153	6	55193472	B	A	0.39	0.2	0.05	2.52e-05	INTERGENIC	-
rs42004502	6	55194123	B	A	0.39	0.2	0.05	2.52e-05	INTERGENIC	-
rs42004510	6	55195286	A	B	0.39	0.2	0.05	2.52e-05	INTERGENIC	-
rs42004523	6	55197907	B	A	0.39	0.2	0.05	2.52e-05	INTERGENIC	-
rs135205984	6	55198954	B	A	0.39	0.2	0.05	2.52e-05	INTERGENIC	-
rs133016581	6	55199755	A	B	0.37	0.2	0.05	2.72e-05	INTERGENIC	-
rs134312033	14	24285339	A	B	0.08	-0.32	0.08	3.38e-05	INTERGENIC	-
rs133158056	26	8907239	A	B	0.05	-0.4	0.1	3.56e-05	INTERGENIC	-
rs42007442	6	55077357	A	B	0.41	0.19	0.05	4.23e-05	INTERGENIC	-
rs135409116	14	24359161	B	A	0.07	-0.33	0.08	4.82e-05	INTRONIC	XKR4
rs29020689	14	24365162	A	B	0.07	-0.33	0.08	4.82e-05	INTRONIC	XKR4
rs134293561	14	24369510	A	B	0.07	-0.33	0.08	4.82e-05	INTRONIC	XKR4
rs135459952	14	24373031	B	A	0.07	-0.33	0.08	4.82e-05	INTRONIC	XKR4
rs133288868	14	24376195	B	A	0.07	-0.33	0.08	4.82e-05	INTRONIC	XKR4
rs136831935	14	24384496	A	B	0.07	-0.33	0.08	4.82e-05	INTRONIC	XKR4
rs135164902	14	24385879	A	B	0.07	-0.33	0.08	4.82e-05	INTRONIC	XKR4
rs136414579	14	24387743	A	B	0.07	-0.33	0.08	4.82e-05	INTRONIC	XKR4
rs42648868	14	24391175	A	B	0.07	-0.33	0.08	4.82e-05	INTRONIC	XKR4
