# Supplementary material for: Combining information from genome-wide association and multi-tissue gene expression studies to elucidate factors underlying genetic variation for residual feed intake in Australian Angus cattle
Source: BMC Genomics. 2019 Dec 6;20:939. doi: 10.1186/s12864-019-6270-4 (PMC6898931; doi:10.1186/s12864-019-6270-4)
Supplement: Supplementary file 4 — Additional file 4: Table S3. Additive and dominance effects. [file 12864_2019_6270_MOESM4_ESM.xlsx]

## Sheet: Sheet1
Additive (a) and dominance (d) effects at each SNP
Position	Haplotypes	N	Estimates	addit/domin effects
20:4883142	AA	634	-2.128	a	0.1195
	AB	1122	-1.909	d	0.3385
	BB	434	-2.367
17:63630684	AA	253	-2.573	a	-0.2995
	AB	999	-2.125	d	0.1485
	BB	938	-1.974
14:24181858	AA	8	-3.416	a	-0.514
	AB	319	-2.059	d	0.843
	BB	1863	-2.388
1:110543274	AA	503	-1.887	a	0.0975
	AB	1139	-2.381	d	-0.3965
	BB	548	-2.082
6:55181977	AA	822	-1.809	a	0.133
	AB	1046	-2.278	d	-0.336
	BB	322	-2.075
26:8907239	AA	7	-3.306	a	-0.4405
	AB	199	-2.076	d	0.7895
	BB	1984	-2.425
Chr=chromosome; a=additive effect; d=dominance effect
