# Supplementary material for: Combining information from genome-wide association and multi-tissue gene expression studies to elucidate factors underlying genetic variation for residual feed intake in Australian Angus cattle
Source: BMC Genomics. 2019 Dec 6;20:939. doi: 10.1186/s12864-019-6270-4 (PMC6898931; doi:10.1186/s12864-019-6270-4)
Supplement: Supplementary file 5 — Additional file 5: Table S4. Information of the genes located near the significant SNPs. [file 12864_2019_6270_MOESM5_ESM.xlsx]

## Sheet: Sheet1
Genes located inside the window of 1MB surrounding the most significant SNPs
Chromosome	start	stop	Symbol	Description
20	4446522	4449392	LOC104975186	uncharacterized LOC104975186
20	4449106	4452189	DUSP1	dual specificity phosphatase 1
20	4491080	4498985	LOC104975187	uncharacterized LOC104975187
20	4505275	4618420	ERGIC1	endoplasmic reticulum-golgi intermediate compartment 1
20	4523044	4540248	LOC104975189	uncharacterized LOC104975189
20	4536058	4536130	TRNAG-CCC	transfer RNA glycine (anticodon CCC)
20	4565961	4569218	LOC104975188	uncharacterized LOC104975188
20	4625732	4632657	RPL26L1	ribosomal protein L26 like 1
20	4639089	4641541	LOC104975190	uncharacterized LOC104975190
20	4641618	4671634	ATP6V0E1	ATPase H+ transporting V0 subunit e1
20	4684692	4745457	CREBRF	CREB3 regulatory factor
20	4738105	4748737	LOC104975191	uncharacterized LOC104975191
20	4749695	4762879	BNIP1	BCL2 interacting protein 1
20	4818456	4821534	NKX2-5	NK2 homeobox 5
20	4831065	4832683	LOC104975192	uncharacterized LOC104975192
20	4883549	4890670	LOC104975193	uncharacterized LOC104975193
20	4908292	4918945	STC2	stanniocalcin 2
20	4918944	5117448	LOC101903982	synaptopodin 2-like protein
20	4929191	4937292	LOC104975194	uncharacterized LOC104975194
20	5226481	5238709	BOD1	biorientation of chromosomes in cell division 1
20	5229338	5233872	LOC104975195	uncharacterized LOC104975195
17	63164358	63171233	LOC101907408	uncharacterized LOC101907408
17	63254162	63263382	LHX5	LIM homeobox 5
17	63267602	63276089	LOC104974665	uncharacterized LOC104974665
17	63271176	63271248	TRNAG-CCC	transfer RNA glycine (anticodon CCC)
17	63278103	63289816	SDSL	serine dehydratase like
17	63302876	63311105	SDS	serine dehydratase
17	63313639	63335972	PLBD2	phospholipase B domain containing 2
17	63354363	63357957	LOC104974667	uncharacterized LOC104974667
17	63357268	63396164	DTX1	deltex E3 ubiquitin ligase 1
17	63369897	63386497	LOC104974666	uncharacterized LOC104974666
17	63397105	63435882	RASAL1	RAS protein activator like 1
17	63401164	63401234	TRNAG-GCC	transfer RNA glycine (anticodon GCC)
17	63439469	63448570	CFAP73	cilia and flagella associated protein 73
17	63448462	63466337	DDX54	DEAD-box helicase 54
17	63466592	63472167	RITA1	RBPJ interacting and tubulin associated 1
17	63474990	63497850	IQCD	IQ motif containing D
17	63498211	63561155	TPCN1	two pore segment channel 1
17	63561383	63591414	SLC8B1	solute carrier family 8 member B1
17	63611774	63640159	OAS2	2'-5'-oligoadenylate synthetase 2
17	63638182	63646117	OAS1Y	2',5'-oligoadenylate synthetase 1, 40/46kDa
17	63654552	63660157	OAS1X	2',5'-oligoadenylate synthetase 1, 40/46kDa
17	63670249	63678163	OAS1Z	2',5'-oligoadenylate synthetase 1, 40/46kDa
17	63682754	63960062	RPH3A	rabphilin 3A
17	63800048	63801413	LOC104974668	uncharacterized LOC104974668
17	64010597	64077966	PTPN11	protein tyrosine phosphatase, non-receptor type 11
17	64115662	64120591	RPL6	ribosomal protein L6
14	23713883	23717291	LOC101906669	uncharacterized LOC101906669
14	23798162	23798234	TRNAG-UCC	transfer RNA glycine (anticodon UCC)
14	23807260	23807330	TRNAC-GCA	transfer RNA cysteine (anticodon GCA)
14	23884842	23886642	SOX17	SRY-box 17
14	23914140	23914212	TRNAG-CCC	transfer RNA glycine (anticodon CCC)
14	23990193	23999338	RP1	RP1, axonemal microtubule associated
14	24181917	24195728	LOC104974018	uncharacterized LOC104974018
14	24295405	24614310	XKR4	XK related 4
14	24561398	24561471	TRNAT-AGU	transfer RNA threonine (anticodon AGU)
1	110000000	110000000	RSRC1	arginine and serine rich coiled-coil 1
1	110000000	110000000	LOC101901991	uncharacterized LOC101901991
1	110000000	110000000	SHOX2	short stature homeobox 2
1	111000000	111000000	VEPH1	ventricular zone expressed PH domain containing 1
1	111000000	111000000	PTX3	pentraxin 3
6	55436873	55461873	LOC104968862	uncharacterized LOC104968862
6	55482809	55488850	LOC104968863	uncharacterized LOC104968863
26	8486039	8586990	A1CF	APOBEC1 complementation factor
26	8524007	8550132	LOC104970081	uncharacterized LOC104970081
26	8628991	8717279	ASAH2	N-acylsphingosine amidohydrolase 2
26	8734535	9058841	SGMS1	sphingomyelin synthase 1
26	8941225	8942093	LOC104975938	uncharacterized LOC104975938
26	9151611	9155467	LOC100139871	rab GTPase-activating protein 1-like
26	9169240	9206944	MINPP1	multiple inositol-polyphosphate phosphatase 1
26	9229909	9261352	LOC101902710	uncharacterized LOC101902710
26	9292116	9402158	PAPSS2	3'-phosphoadenosine 5'-phosphosulfate synthase 2
26	9405991	9412016	LOC104975939	uncharacterized LOC104975939
