# Supplementary material for: Combining information from genome-wide association and multi-tissue gene expression studies to elucidate factors underlying genetic variation for residual feed intake in Australian Angus cattle
Source: BMC Genomics. 2019 Dec 6;20:939. doi: 10.1186/s12864-019-6270-4 (PMC6898931; doi:10.1186/s12864-019-6270-4)
Supplement: Supplementary file 6 — Additional file 6: Table S5. Genes significantly associated at p < 0.001 with RFI. [file 12864_2019_6270_MOESM6_ESM.xlsx]

## Sheet: Sheet1
Genes significantly associated (GSAp<0.001) with RFI
Ensembl	Symbol	Chromosome	effect	p-value	dataset
ENSBTAG00000018041	ACADSB	26	-0.29	6.29e-05	A-bull_liver
ENSBTAG00000016274	CCDC38	5	0.681	0.000167	A-bull_liver
ENSBTAG00000017527	AIM1	9	0.147	0.000191	A-bull_liver
ENSBTAG00000009106	EIF2A	1	0.159	0.000283	A-bull_liver
ENSBTAG00000008587	GSTT3	17	0.266	0.000291	A-bull_liver
ENSBTAG00000014032	EIF3H	14	0.101	0.000362	A-bull_liver
ENSBTAG00000021902	ALDH5A1	23	0.143	0.000481	A-bull_liver
ENSBTAG00000010462	ROBO2	1	0.492	0.000503	A-bull_liver
ENSBTAG00000016472	GSTM2	3	0.614	0.000551	A-bull_liver
ENSBTAG00000008596	PRICKLE1	5	-0.312	0.000562	A-bull_liver
ENSBTAG00000011770	ZO2	8	0.215	0.000576	A-bull_liver
ENSBTAG00000010312	MAPK1	17	0.21	0.000581	A-bull_liver
ENSBTAG00000004303	SLC27A2	10	0.147	0.000593	A-bull_liver
ENSBTAG00000021703	MED12L	1	0.391	0.000605	A-bull_liver
ENSBTAG00000014060	LSM6	17	-0.286	0.000606	A-bull_liver
ENSBTAG00000016836	PDK1	2	0.226	0.000611	A-bull_liver
ENSBTAG00000016932	SENP7	1	0.159	0.000643	A-bull_liver
ENSBTAG00000016704	SLC37A2	29	0.345	0.000745	A-bull_liver
ENSBTAG00000005419	ABP1	4	0.202	0.000821	A-bull_liver
ENSBTAG00000009187	DNAJC28	1	0.214	0.000825	A-bull_liver
ENSBTAG00000002272	KCTD18	2	0.325	0.000898	A-bull_liver
ENSBTAG00000026809	ENSBTAG00000026809	11	-0.415	0.000932	A-bull_liver
ENSBTAG00000002648	RPS18	23	-0.268	0.000948	A-bull_liver
ENSBTAG00000043957	TDRP	1	-0.454	0.000121	H-heifer_liver
ENSBTAG00000015248	PLA2G16	29	0.183	0.000232	H-heifer_liver
ENSBTAG00000000666	GHDC	19	0.171	0.00036	H-heifer_liver
ENSBTAG00000007648	NET1	13	-0.142	0.00042	H-heifer_liver
ENSBTAG00000018169	ITGB4	19	0.344	0.00086	H-heifer_liver
ENSBTAG00000019565	NCOA4	28	0.181	1.49e-05	H-steers_liver
ENSBTAG00000009956	CENPM	5	0.448	0.000282	H-steers_liver
ENSBTAG00000003861	GPATCH11	11	0.332	0.000414	H-steers_liver
ENSBTAG00000012096	BCKDHB	9	0.101	0.000432	H-steers_liver
ENSBTAG00000015727	IFI47	7	0.885	0.000602	H-steers_liver
ENSBTAG00000002786	ENSBTAG00000002786	21	-1.1	0.000642	H-steers_liver
ENSBTAG00000004161	UBE2D2	7	0.105	0.000721	H-steers_liver
ENSBTAG00000007559	URI1	18	0.191	0.000932	H-steers_liver
ENSBTAG00000002249	NAALADL1	29	0.328	1.33e-05	H-heifer_blood
ENSBTAG00000008956	CD8B	11	0.338	1.97e-05	H-heifer_blood
ENSBTAG00000039588	ENSBTAG00000039588	4	0.391	3.81e-05	H-heifer_blood
ENSBTAG00000040281	ENSBTAG00000040281	4	0.589	0.000602	H-heifer_blood
ENSBTAG00000020028	RBP1	1	0.55	0.000701	H-heifer_blood
ENSBTAG00000005174	GDPGP1	21	0.316	0.00074	H-heifer_blood
ENSBTAG00000001489	ENSBTAG00000001489	5	-0.179	0.000724	H-steer_blood
ENSBTAG00000011338	NREP	10	-0.213	4.66e-06	D-Bull_muscle
ENSBTAG00000016465	DHCR7	29	-0.292	2.32e-05	D-Bull_muscle
ENSBTAG00000025450	SYNE2	10	0.105	4.01e-05	D-Bull_muscle
ENSBTAG00000021483	OLFML1	15	-0.514	4.56e-05	D-Bull_muscle
ENSBTAG00000011810	ANGPTL2	11	-0.273	5.93e-05	D-Bull_muscle
ENSBTAG00000031544	DDIT3	5	-0.222	7.26e-05	D-Bull_muscle
ENSBTAG00000005482	TMEM135	29	-0.215	0.00025	D-Bull_muscle
ENSBTAG00000005498	SQLE	14	-0.449	0.000284	D-Bull_muscle
ENSBTAG00000011839	HMGCS1	20	-0.237	0.000294	D-Bull_muscle
ENSBTAG00000016063	DNER	2	-1.13	0.000433	D-Bull_muscle
ENSBTAG00000016549	LRRC16A	23	-0.318	0.000466	D-Bull_muscle
ENSBTAG00000011545	GDA	8	-0.279	0.000538	D-Bull_muscle
ENSBTAG00000015505	FADS2	29	-0.246	0.000565	D-Bull_muscle
ENSBTAG00000015478	SRD5A1	20	-0.287	0.000623	D-Bull_muscle
ENSBTAG00000014306	DOPEY2	1	-0.162	0.000632	D-Bull_muscle
ENSBTAG00000022902	RPL17	24	-0.0902	0.000715	D-Bull_muscle
ENSBTAG00000014032	EIF3H	14	-0.0848	0.000729	D-Bull_muscle
ENSBTAG00000004643	WASL	4	0.118	0.000745	D-Bull_muscle
ENSBTAG00000015511	FADS3	29	-0.225	0.00076	D-Bull_muscle
ENSBTAG00000017441	RPL27	19	-0.0852	0.000912	D-Bull_muscle
ENSBTAG00000014265	SREBF2	5	-0.171	0.000971	D-Bull_muscle
